# Supplementary material for: A G-Fresnel Optical Device and Image Processing Based Miniature Spectrometer for Mechanoluminescence Sensor Applications
Source: Sensors (Basel). 2019 Aug 12;19(16):3528. doi: 10.3390/s19163528 (PMC6720346; doi:10.3390/s19163528)
Supplement: Supplementary file 1 [file sensors-19-03528-s001.zip]

Archive with 1 entries (1 files):
- sensors-572080-supplementary.mp4
